# Supplementary material for: Complex patterns shape immune genes diversity during invasion of common raccoon in Europe – Selection in action despite genetic drift
Source: Evol Appl. 2022 Dec 11;16(1):134–51. doi: 10.1111/eva.13517 (PMC9850017; doi:10.1111/eva.13517)
Supplement: Supplementary file 1 — Table S1. [file EVA-16-134-s001.xlsx]

## Sheet: Tajima's D, Pi, FST
Gene ID	Orthologue name	FLK/pcadapt	n.sites	n.biall	FL_TD_Syn	CE_TD_Syn	CZ_TD_Syn	Syn_less_FL	Syn_less_CE	Syn_less_CZ	Syn_more_FL	Syn_more_CE	Syn_more_CZ	FL_TD_NS	CE_TD_NS	CZ_TD_NS	NS_less_FL	NS_less_CE	NS_less_CZ	NS_more_FL	NS_more_CE	NS_more_CZ	FL_pi_Syn	CE_pi_Syn	CZ_pi_Syn	FL_pi_NS	CE_pi_NS	CZ_pi_NS	FST_FL_Syn	FST_CE_Syn	FST_CZ_Syn	FST_FL_NS	FST_CE_NS	FST_CZ_NS
Gene.433236.vcf	TLR1		985	5	-1.45589	0	0.12319	0.0217781	NA	0.53415	0.991178	NA	0.481361	1.6736	1.7383	0.425601	0.92546	0.931423	0.620912	0.0746404	0.0685772	0.379088	7.52021e-05	0	0.000238607	0.000505841	0.000513924	0.000548657	0.0762712	0.0928519	0.104175	-0.0054371	0.00120328	-0.00938827
Gene.309599.vcf	SIGLEC1		296	3	-1.1028	0	0	0.00974513	NA	NA	0.990255	NA	NA	1.04941	2.09794	2.12302	0.810605	0.96559	0.968587	0.189395	0.0344103	0.0314126	0.000135135	0	0	0.00238937	0.00323736	0.00324859	0	0	0	0.0506233	0.0148223	0.0161443
Gene.155465.vcf	TXNRD3		467	5	-0.668764	0.522083	1.81904	0.201101	0.638747	0.935849	0.798899	0.361253	0.0641513	0.265416	1.67521	1.54334	0.560637	0.921265	0.900806	0.439363	0.0791381	0.0996976	0.00133221	0.0011989	0.00189574	0.000568437	0.00105857	0.00101138	0.167765	0.115017	0.184017	0.224357	0.200642	0.0835485
Gene.278191.vcf	TLR10		564	6	-0.407317	-1.08393	0.268585	0.3466	0.129929	0.573132	0.655058	0.910599	0.434416	1.01457	1.57721	2.30315	0.791458	0.906081	0.976195	0.208542	0.0939188	0.0238048	0.000597212	5.91017e-05	0.000459791	0.00227731	0.00146452	0.00178507	0.021611	0.0773655	0.0296106	0.0431356	0.0900398	0.071182
Gene.153958.vcf	C5AR2	Pcadapt	550	9	0.1569	0.16432	1.16564	0.514206	0.520656	0.830015	0.485794	0.479344	0.169985	1.97871	0.227137	2.12615	0.959396	0.527053	0.968697	0.0406041	0.472947	0.0313031	0.00132147	0.00126656	0.00131414	0.00367647	0.00172754	0.00307858	0.0597282	0.136391	0.154502	0.208003	0.285445	0.129337
Gene.239007.vcf	ERAP1		270	3	0.605001	1.30731	1.74621	0.671075	0.859373	0.925088	0.329025	0.140627	0.0750125	0.381607	1.69564	1.74621	0.603208	0.922527	0.932655	0.3977	0.0774726	0.0677488	0.00218702	0.00280894	0.00187487	0.00104822	0.00184849	0.00187487	0.15145	0.0586928	0.133138	0.19521	0.0677133	0.126166
Gene.373156.vcf	IL7R		877	5	1.32124	1.67521	0.664197	0.867198	0.914574	0.686442	0.133206	0.0858296	0.314363	-1.468	0.664197	1.27283	0.0276866	0.696394	0.849136	0.973441	0.30473	0.152296	0.0005012	0.000563683	0.000371065	0.00020797	0.000371065	0.000487022	0.076448	0.188762	0.15605	0.184657	0.0630613	0.118519
Gene.286191.vcf	ITGAL	FLK	752	3	1.32124	0.407219	1.75636	0.864728	0.61069	0.930582	0.135473	0.39032	0.0697205	-1.09496	0	1.75636	0.113119	NA	0.932445	0.911811	NA	0.069311	0.000584512	0.000375646	0.000675412	4.92514e-05	0	0.000675412	0.0543386	0.148073	0.145834	0.474463	0.49088	0.499523
Gene.142225.vcf	SEMA5B		588	4	1.37844	1.62721	1.75636	0.872982	0.911087	0.924033	0.127018	0.0889134	0.0761676	0.577022	1.59405	1.75636	0.669111	0.906313	0.931873	0.330889	0.0942903	0.068328	0.00133679	0.00082822	0.000863792	0.000998474	0.000817672	0.000863792	0.0445601	0.0406796	0.0203459	-0.00479095	0.0108419	0.00253693
Gene.156923.vcf	TLR8		2053	12	1.52606	1.17594	1.37037	0.89959	0.831083	0.867287	0.10041	0.168917	0.132713	1.68121	1.60125	0.984711	0.925193	0.913491	0.785479	0.0748075	0.0865087	0.214521	0.0005642	0.000789288	0.000681644	0.00125229	0.00120124	0.00101849	0.176453	0.063022	0.139081	-0.00389938	-0.00563478	0.00846452
Gene.43500.vcf	ACKR1		934	10	-1.58696	-1.68264	-1.08393	0.00455137	0.00168219	0.143667	0.995449	0.998447	0.932998	-0.301229	0.00194826	-1.08393	0.359375	0.477256	0.125608	0.640625	0.523933	0.909956	0.00015712	0.000210503	3.56888e-05	0.000183307	0.00045972	3.56888e-05	0.00936896	0.0119651	0.0115412	0.0534759	0.113005	0.150195
Gene.618620.vcf	CYSLTR2		226	4	-1.1139	-1.08221	-0.8912	0.0326708	0.169039	0.24638	0.967329	0.830961	0.822624	0	-1.44763	-1.18454	NA	0.00406987	0.0418354	NA	0.99593	0.958165	0.000163881	0.000152579	0.000289986	0	0.000305157	0.000589789	0.00644858	-0.00686098	-0.000192361	0.0114364	-0.00869181	8.21884e-06
Gene.260500.vcf	C1QC		384	5	-1.86672	-0.18789	0	0.000271628	0.448941	NA	0.999728	0.572367	NA	0	0	0	NA	NA	NA	NA	NA	NA	0.000393519	0.000476695	0				0.0337483	0.061509	0.0482729
Gene.309688.vcf	RPS6KA2		320	3	-1.69849	0	0	0	NA	NA	1	NA	NA	0	0	0	NA	NA	NA	NA	NA	NA	0.000373527	0	0				0	0	0
Gene.410766.vcf	IL4R		958	16	-1.59037	-0.496467	0.880097	0.023314	0.260769	0.750526	0.976686	0.739231	0.249675	-0.897453	-1.01109	2.28739	0.13314	0.10011	0.974097	0.86686	0.89989	0.0259026	0.000271109	0.00107652	0.000678202	0.00124332	0.000952616	0.00104679	0.203495	0.112641	0.116519	0.220044	0.120906	0.222267
Gene.222230.vcf	ACKR2		1110	8	-1.58665	-0.52602	0	0.00490893	0.331296	NA	0.995349	0.693158	NA	-1.26144	1.66769	0	0.0620179	0.91372	NA	0.937982	0.0862798	NA	0.00022853	0.000114012	0	0.000227271	0.000444728	0	0.02013	0.0272781	0.0315089	0.25846	0.352514	0.313684
Gene.600228.vcf	CNTNAP5		661	4	-1.57792	0.0717498	0	0.0136408	0.49774	NA	0.988741	0.503336	NA	0	0	0	NA	NA	NA	NA	NA	NA	0.000222013	0.000676086	0				0.139571	0.186454	0.169515
Gene.252388.vcf	POSTN		1150	4	-1.51381	-0.705229	1.70564	0.0246432	0.221708	0.925234	0.975768	0.783328	0.0758961	0	0	0	NA	NA	NA	NA	NA	NA	0.000245496	8.40088e-05	0.000434291				0.159074	0.224843	0.268089
Gene.329123.vcf	SORT1		518	4	-1.47231	-0.358504	-0.200702	0.0194764	0.335957	0.396671	0.982333	0.664043	0.605026	-1.09883	0	0	0.00890869	NA	NA	0.991091	NA	NA	0.000349406	0.000299937	0.000730755	7.42501e-05	0	0	0.086064	0.0402875	0.0855224	0	0	0
Gene.343265.vcf	ZBP1		315	5	-1.39015	-0.7252	0.885794	0.0408397	0.217517	0.763665	0.959264	0.782483	0.236335	-0.603903	0	0	0.343672	NA	NA	0.656328	NA	NA	0.000705568	0.000789167	0.00115505	0.000412766	0	0	0.0927445	0.0740475	0.143622	0.0465116	0.0465116	0.0465116
Gene.404977.vcf	KIAA0319L		791	3	-1.31366	-0.52602	0.407219	0.0468124	0.315384	0.619587	0.963946	0.701168	0.387894	-1.09496	0	0	0.156994	NA	NA	0.991071	NA	NA	0.000138702	0.000159992	0.000357125	4.68231e-05	0	0	0.0642318	0.0248164	0.0621336	0	0	0
Gene.199751.vcf	SEMA3C		1058	3	-1.31366	-1.08393	1.1883	0.0512061	0.130682	0.824412	0.958224	0.911929	0.178654	0	0	0	NA	NA	NA	NA	NA	NA	0.000103699	3.1506e-05	0.000390354				0.190298	0.187692	0.230245
Gene.187211.vcf	TLR2		1969	13	-1.18133	-1.08951	-1.08393	0.0417118	0.0591755	0.140102	0.959507	0.940824	0.93959	-1.56655	-0.407528	-0.705229	0.0230233	0.312469	0.209832	0.976977	0.687531	0.793694	0.000139833	1.69291e-05	1.69291e-05	0.000372298	0.000260841	4.90656e-05	0.0618429	0.0529007	0.049941	0.0664738	0.0790678	0.06518
Gene.216162.vcf	LOXL2		554	3	-1.18133	0	0	0.0380534	NA	NA	0.96225	NA	NA	0	0	0	NA	NA	NA	NA	NA	NA	0.000496989	0	0				0.0707547	0.0707547	0.0707547
Gene.152845.vcf	NTF3		466	3	-1.17701	1.16831	0	0.0836584	0.819826	NA	0.920755	0.180378	NA	0	0	0	NA	NA	NA	NA	NA	NA	0.000308917	0.00154943	0				0.17117	0.232976	0.245751
Gene.435139.vcf	NLRC3		1047	3	-1.09883	-0.353574	0	0.0403754	0.40549	NA	0.959625	0.622312	NA	-0.881026	0	-1.08393	0.256785	NA	0.168911	0.829108	NA	0.976581	3.6735e-05	0.000148393	0	6.9414e-05	0	3.1837e-05	0.0206138	0.0443057	0.0550847	0.0154024	0.0130124	0.00993049
Gene.318275.vcf	SEMA6A		986	4	-1.09496	0	0	0.178679	NA	NA	0.990991	NA	NA	-1.45589	0	1.27283	0.032411	NA	0.845259	0.979495	NA	0.15935	3.75629e-05	0	0	7.51258e-05	0	0.000433183	0	0	0	0.231079	0.256472	0.271384
Gene.329556.vcf	C1QTNF7		802	3	-1.09496	0.782543	0.894126	0.123603	0.724453	0.765957	0.903607	0.27828	0.237187	-1.45589	0	0	0.00365556	NA	NA	1	NA	NA	4.61808e-05	0.000430421	0.000453668	9.23617e-05	0	0	0.167556	0.0527945	0.0627253	0	0	0
Gene.297458.vcf	TWF2		585	3	-1.09496	1.63801	1.31932	0.109263	0.915209	0.855212	0.901551	0.0855022	0.144788	-0.881026	0	0	0.272874	NA	NA	0.813785	NA	NA	6.33112e-05	0.00083442	0.000744567	0.000124233	0	0	0.332482	0.177322	0.117297	0.0188679	0.0188679	0.0188679
Gene.397528.vcf	TNFRSF11B		281	3	-1.09496	0	0	0.155963	NA	NA	0.995413	NA	NA	0.33728	1.42161	1.69965	0.581884	0.878962	0.921817	0.418317	0.121139	0.0781831	0.000131804	0	0	0.00186267	0.00160846	0.00177613	0	0	0	0.0524845	0.014107	0.0431533
Gene.193618.vcf	C7		768	3	-1.09252	0.782543	0.530088	0.121873	0.72864	0.655842	0.878127	0.274133	0.344158	0	0	-1.08751	NA	NA	0.00547196	NA	NA	0.994528	5.00801e-05	0.000449476	0.00039651	0	0	4.48994e-05	0.171375	0.0714608	0.0511742	0	0	0
Gene.417237.vcf	IL17RD		512	5	-1.07678	0.107449	1.75636	0.101933	0.499099	0.931159	0.898268	0.500901	0.0688413	-1.09496	0	0	0.169231	NA	NA	0.992308	NA	NA	0.000887164	0.00175781	0.000992011	7.2338e-05	0	0	0.225328	0.106854	0.223721	0	0	0
Gene.393751.vcf	TNC	FLK	1049	8	-1.04594	-0.056595	0	0.14196	0.450363	NA	0.863772	0.550407	NA	0.198769	0	0	0.5357	NA	NA	0.464505	NA	NA	0.000168541	0.000395319	0	0.00091132	0	0	0.0821336	0.100437	0.0926026	0.240844	0.240844	0.240844
Gene.334485.vcf	TNF		507	5	-1.04185	0	0.254135	0.136852	NA	0.561823	0.863148	NA	0.438914	-1.09608	0	-1.08393	0.0161747	NA	0.166932	0.983825	NA	0.981275	0.000358646	0	0.000971707	7.88955e-05	0	6.57462e-05	0.175167	0.21347	0.229079	0	0	0
Gene.373073.vcf	SEMA3F		377	5	-1.01614	-1.10016	0	0.173641	0.0466487	NA	0.826359	0.953351	NA	-1.46647	0	0	0	NA	NA	1	NA	NA	0.00050452	8.84173e-05	0	0.000216622	0	0	0.0452119	0.0367347	0.0419825	0	0	0
Gene.271499.vcf	TLR4		1391	8	-0.965793	0	0	0.167446	NA	NA	0.833242	NA	NA	-0.893418	0.542348	0	0.153185	0.657054	NA	0.846815	0.343854	NA	0.000248176	0	0	0.000493338	0.000406162	0	0.0679245	0.0679245	0.0679245	0.0312807	0.0569851	0.110986
Gene.80651.vcf	TNFAIP8		630	3	-0.965793	0	0	0.168055	NA	NA	0.832355	NA	NA	0	0	0	NA	NA	NA	NA	NA	NA	0.000547957	0	0				0.0679245	0.0679245	0.0679245
Gene.199628.vcf	BCL2L14		480	8	-0.9542	-0.322291	1.54334	0.138199	0.341223	0.899	0.862104	0.659079	0.101303	0.807902	-0.0874534	1.54334	0.735099	0.406995	0.899589	0.264901	0.593005	0.100511	0.00104676	0.000725047	0.000983992	0.00133969	0.00128611	0.000983992	0.0534975	0.0428897	0.0843627	0.0585955	0.0967039	0.0440731
Gene.381177.vcf	SYK		309	4	-0.939928	-0.8912	0	0.154139	0.208732	NA	0.846115	0.831404	NA	0	0	-1.08393	NA	NA	0.172018	NA	NA	0.990061	0.00114433	0.000212093	0	0	0	0.000107875	0.0340819	0.0234214	0.0409609	0	0	0
Gene.183332.vcf	NPHP4		743	8	-0.899962	0.0537365	0.539089	0.151684	0.479697	0.652068	0.848316	0.520505	0.34955	-0.228173	-0.36057	0.537844	0.374307	0.31766	0.650141	0.625693	0.682541	0.349859	0.000709962	0.000595387	0.000409852	0.000790178	0.000455475	0.000758872	0.0403131	0.0433027	0.0544186	0.0425045	0.02528	0.028509
Gene.380699.vcf	NLRX1	Pcadapt	563	4	-0.899574	0	-1.08393	0.188239	NA	0.159478	0.811761	NA	0.976731	-1.09252	0.722481	0	0.120284	0.721789	NA	0.879716	0.278526	NA	0.000129088	0	5.92066e-05	6.83153e-05	0.00108378	0	0.0154024	0.0130124	0.00993049	0.195297	0.220743	0.226403
Gene.155778.vcf	C4B		1020	6	-0.893199	0	-1.08393	0.175217	NA	0.155859	0.824783	NA	0.974395	-1.11033	0	0	0.0696134	NA	NA	0.930387	NA	NA	7.12514e-05	0	3.26797e-05	0.000435894	0	0	0.0154024	0.0130124	0.00993049	0.147406	0.147406	0.147406
Gene.100265.vcf	CD101	FLK	926	9	-0.889011	-0.237583	1.74663	0.162503	0.371725	0.926385	0.837497	0.628275	0.0736153	0.31379	-1.20486	0	0.563271	0.0691049	NA	0.436931	0.930895	NA	0.00057417	0.000191387	0.000548776	0.00108513	0.000140328	0	0.17596	0.204199	0.288798	0.259876	0.216386	0.264845
Gene.265686.vcf	ITGBL1		515	3	-0.881026	0	0	0.276579	NA	NA	0.813749	NA	NA	-1.10686	0	-1.09297	0.0184003	NA	0.0122041	0.9816	NA	0.987796	0.000141119	0	0	8.09061e-05	0	6.69568e-05	0.0188679	0.0188679	0.0188679	0	0	1.11022e-16
Gene.314888.vcf	ADAM15		372	3	-0.881026	0	0	0.272032	NA	NA	0.816499	NA	NA	-1.10534	-0.530936	0	0.0352779	0.328225	NA	0.964722	0.671775	NA	0.000195367	0	0	0.000103391	0.000340198	0	0.0188679	0.0188679	0.0188679	0.0322447	0.0444381	0.0394637
Gene.341837.vcf	DLC1		1066	4	-0.881026	-0.18789	0	0.242081	0.450251	NA	0.819893	0.571624	NA	-0.478326	-0.353574	0.268585	0.330141	0.372986	0.577603	0.685521	0.642457	0.429938	6.81768e-05	0.000171717	0	0.000131109	0.000145748	0.000243266	0.0567126	0.0744524	0.0669409	0.0901078	0.0296147	0.0590197
Gene.182677.vcf	ITGA8		662	7	-0.876033	-1.44362	0	0.197402	0.0329707	NA	0.802709	0.979338	NA	-0.920447	-1.44362	0	0.173703	0.0176594	NA	0.832047	0.992368	NA	0.000805428	0.000100705	0	0.000314571	0.000100705	0	0.144666	0.124981	0.138499	0.040788	0.0188679	0.0483793
Gene.205194.vcf	DHX58		745	4	-0.870573	-1.08393	0	0.272779	0.158982	NA	0.727221	0.975955	NA	-0.121384	0	0	0.427261	NA	NA	0.572739	NA	NA	0.000101228	4.47427e-05	0	0.000555884	0	0	0.016116	0.0105042	0.0136799	0.208382	0.208382	0.208382
Gene.325620.vcf	NR3C1		1719	7	-0.778221	0	0	0.256234	NA	NA	0.746063	NA	NA	0.0195315	1.93329	-0.18789	0.459092	0.952681	0.381253	0.541008	0.0473189	0.618747	0.000141876	0	0	0.000643525	0.000532434	0.000106487	0.0592992	0.0592992	0.0592992	0.150284	0.183146	0.336238
Gene.198248.vcf	SULF1	FLK	930	8	-0.777971	0	0	0.210426	NA	NA	0.789785	NA	NA	-0.37664	0.429764	1.65692	0.313627	0.618151	0.923447	0.686373	0.38225	0.0765531	0.000794993	0	0	0.000370446	0.000577122	0.000908207	0.232221	0.232221	0.232221	0.191802	0.0850678	0.148805
Gene.228863.vcf	CDH11		855	3	-0.752579	0	0	0.237498	NA	NA	0.762502	NA	NA	0	0	0	NA	NA	NA	NA	NA	NA	0.000487896	0	0				0.0820057	0.0820057	0.0820057
Gene.231234.vcf	CSF1R	FLK	1148	8	-0.675481	0.228795	0.542348	0.209375	0.539334	0.64802	0.792432	0.460666	0.35198	0.538415	0.0615088	2.23719	0.645965	0.464193	0.975298	0.354035	0.535807	0.0247025	9.31344e-05	0.000625012	0.000492136	0.000730249	0.000577767	0.000863644	0.28997	0.126968	0.269746	0.444568	0.304937	0.395068
Gene.190916.vcf	SEMA6C		954	3	-0.675481	-1.08393	0	0.31881	0.155696	NA	0.733661	0.969188	NA	0	-1.08393	0	NA	0.167535	NA	NA	0.99032	NA	0.000112074	3.49406e-05	0	0	3.49406e-05	0	0.0328138	0.0235849	0.0290276	0	0	0
Gene.240627.vcf	CD36		223	3	-0.675481	-0.0723567	-0.353574	0.252975	0.445521	0.356544	0.76021	0.556396	0.650674	0	0	0	NA	NA	NA	NA	NA	NA	0.000479454	0.00184186	0.000696714				0.12257	0.101033	0.0502568
Gene.428810.vcf	NLRC5		605	3	-0.675481	-1.08393	0	0.337822	0.171695	NA	0.716759	0.962883	NA	0	-0.639776	0	NA	0.303846	NA	NA	0.699817	NA	0.000176724	5.50964e-05	0	0	0.000443573	0	0.0185905	0.00281012	0.0290276	0.105461	0.105461	0.105461
Gene.254919.vcf	IL1RN		170	3	-0.645431	0.414003	1.67719	0.220599	0.597778	0.918151	0.779401	0.402322	0.0818491	0	0	0	NA	NA	NA	NA	NA	NA	0.00265812	0.00313393	0.00499834				0.201758	0.245085	0.163438
Gene.260893.vcf	XCR1		958	10	-0.645084	-0.52602	0.164068	0.241715	0.268117	0.525099	0.758488	0.734919	0.47551	-1.59375	0.591884	-0.200702	0.018702	0.659998	0.380028	0.981803	0.340002	0.620174	0.000651398	0.000132102	0.000490664	0.000261872	0.000602715	0.000395126	0.0372438	0.104077	0.031491	0.12862	0.113859	0.0459003
Gene.162264.vcf	IL1R2	FLK	571	4	-0.638224	0	-1.10547	0.333187	NA	0.035777	0.666813	NA	0.964223	1.2743	1.75974	1.15466	0.849434	0.929451	0.818	0.150566	0.0705494	0.182	0.00020158	0	5.83771e-05	0.00132787	0.000890498	0.00126387	0.0358387	0.0319432	0.0262391	0.0753464	0.185817	0.195928
Gene.373125.vcf	SCARB1	FLK	791	6	-0.616659	1.02646	-0.18789	0.226918	0.799119	0.378519	0.773283	0.200981	0.621982	0	0	0	NA	NA	NA	NA	NA	NA	0.00080306	0.000867814	0.000231417				0.332044	0.361525	0.276214
Gene.385130.vcf	IL16	Pcadapt	848	9	-0.551106	0.363838	1.29015	0.250075	0.594935	0.86279	0.749925	0.405065	0.13721	-0.5605	0.626846	-0.531137	0.261931	0.680823	0.26604	0.738069	0.319177	0.73396	0.000594574	0.000617101	0.00089088	0.000599196	0.000696738	0.000149238	0.328875	0.180585	0.337416	0.188843	0.164671	0.168832
Gene.515301.vcf	COL5A3		490	4	-0.529609	0.000519072	-0.0848666	0.253929	0.44608	0.404064	0.746071	0.55392	0.596036	0	0	0	NA	NA	NA	NA	NA	NA	0.00136625	0.00131327	0.00125677				0.124551	0.262642	0.181345
Gene.322391.vcf	PLEKHH2		609	3	-0.521655	-1.08393	0	0.3191	0.14841	NA	0.682538	0.933814	NA	0	-0.52602	0	NA	0.3663	NA	NA	0.671198	NA	0.000506036	5.47345e-05	0	0	0.000207806	0	0.0619514	0.0452118	0.0686106	0.0508475	0.0508475	0.0508475
Gene.201987.vcf	CDH13		1142	11	-0.512105	-0.90802	1.43844	0.254425	0.128913	0.884588	0.745575	0.871087	0.115412	0	-1.18693	-0.126397	NA	0.075353	0.443661	NA	0.92917	0.559533	0.000758541	0.000847458	0.00124868	0	0.000114775	0.000347789	0.219517	0.171469	0.18765	0.165923	0.103641	0.160402
Gene.225441.vcf	PDGFD		632	5	-0.49161	1.59405	0.268585	0.278214	0.90525	0.558149	0.721987	0.0948501	0.442857	-1.04594	0	0	0.171016	NA	NA	0.8334	NA	NA	0.000789481	0.000760745	0.00041032	0.000279746	0	0	0.312601	0.14256	0.317651	0.045283	0.045283	0.045283
Gene.246173.vcf	C1QTNF1		515	4	-0.426949	0.12319	0	0.331501	0.523007	NA	0.668605	0.481731	NA	0	0	0	NA	NA	NA	NA	NA	NA	0.00100955	0.000456366	0				0.121907	0.120748	0.121401
Gene.343154.vcf	NLRP1		1706	18	-0.385979	0.662694	1.13729	0.291429	0.685269	0.813581	0.708571	0.314731	0.186419	0.174326	0.14627	-1.44362	0.525968	0.503501	0.0373112	0.474032	0.496499	0.963089	0.000995787	0.000503043	0.000936873	0.000828693	0.000536491	3.90778e-05	0.130895	0.0942285	0.118245	0.212206	0.110262	0.286713
Gene.194809.vcf	IL6ST		1088	6	-0.337446	-0.212074	1.48585	0.319023	0.359624	0.892403	0.680977	0.640376	0.107897	-0.881026	0	0	0.271032	NA	NA	0.820238	NA	NA	0.000865808	0.000528103	0.000425287	6.67982e-05	0	0	0.269453	0.143389	0.219993	0.0188679	0.0188679	0.0188679
Gene.199580.vcf	IGDCC4		1012	6	-0.334267	-0.27951	0.970164	0.327444	0.344814	0.774488	0.672556	0.655487	0.225813	-0.478326	-0.321855	0	0.300905	0.35438	NA	0.708456	0.646352	NA	0.000543444	0.000354503	0.000664344	0.000138105	0.000532592	0	0.0389126	0.117532	0.105505	0.197347	0.241261	0.229995
Gene.216074.vcf	C1S		398	4	-0.298555	-0.8912	0	0.385535	0.215662	NA	0.61656	0.821908	NA	-1.45589	0	0	0.00490196	NA	NA	1	NA	NA	0.000914777	0.000164665	0	0.000186116	0	0	0.0919547	0.0715853	0.093775	0	0	0
Gene.262882.vcf	KIR2DL3		246	3	-0.28956	-0.52602	0	0.408993	0.347226	NA	0.616147	0.684922	NA	0	1.74621	1.097	NA	0.929641	0.808907	NA	0.0709704	0.192417	0.000695971	0.000514446	0	0	0.00205778	0.00161683	0.0689535	0.0609394	0.0651639	0.383667	0.258673	0.133487
Gene.342084.vcf	LY75	FLK	1340	6	-0.241098	0	1.6681	0.370997	NA	0.91401	0.629003	NA	0.0859901	-1.05416	0	0	0.14741	NA	NA	0.852874	NA	NA	0.000437143	0	0.000368918	0.00023624	0	0	0.215389	0.510519	0.300196	0.0503145	0.0503145	0.0503145
Gene.354713.vcf	SEMA6D		844	3	-0.120885	0.664197	0.894126	0.412665	0.690692	0.762647	0.587637	0.309509	0.237856	0	0	0	NA	NA	NA	NA	NA	NA	0.000733587	0.000385573	0.000431092				0.255804	0.176371	0.149594
Gene.198446.vcf	C1R		359	3	-0.109184	0	0	0.476242	NA	NA	0.550678	NA	NA	-0.903715	0.830321	-0.328791	0.164348	0.739033	0.362824	0.838755	0.260967	0.637176	0.000560607	0	0	0.000591752	0.000985799	0.000446559	0.0943396	0.0943396	0.0943396	0.0350252	0.0583275	0.0279716
Gene.369888.vcf	TNFSF10		289	5	-0.109184	0.357711	0	0.438647	0.596883	NA	0.567611	0.404065	NA	0.381607	1.52858	0	0.608507	0.896774	NA	0.393509	0.103226	NA	0.000696394	0.00179462	0	0.000979304	0.00281117	0	0.118038	0.129147	0.124444	0.178397	0.287515	0.342731
Gene.344793.vcf	NOD1	FLK	1494	23	-0.0793223	0.621156	0.830756	0.412441	0.674167	0.736974	0.587659	0.325833	0.263026	-0.127506	0.197265	0.32523	0.40034	0.521552	0.571157	0.59966	0.478448	0.428843	0.00172201	0.000391396	0.000236882	0.00084388	0.000628125	0.000502729	0.168795	0.119846	0.167873	0.154249	0.0945409	0.144522
Gene.179186.vcf	IL9R		469	4	-0.0684052	0.0680962	0	0.447898	0.495014	NA	0.552102	0.504986	NA	-1.47056	0	0	0.0011169	NA	NA	0.998883	NA	NA	0.000915539	0.000490211	0	0.000186821	0	0	0.0505657	0.0396575	0.108166	0	0	0
Gene.234776.vcf	TAL1		344	5	-0.0466004	1.3506	1.70564	0.449544	0.864258	0.923537	0.550456	0.136654	0.076666	-1.48761	-0.151261	0.51652	0.0302272	0.393797	0.643179	0.969773	0.606203	0.356821	0.000626483	0.0012794	0.00145185	0.000860996	0.00240027	0.00310218	0.15397	0.0462038	0.105572	0.043099	0.00161038	0.0197381
Gene.306701.vcf	TGFBR3		679	9	-0.0154066	-0.0198578	2.15229	0.43273	0.430786	0.967197	0.56727	0.569314	0.0328033	-1.09496	-0.705229	0	0.170646	0.319991	NA	0.968399	0.732068	NA	0.00160552	0.00125642	0.00142699	5.45464e-05	0.000142283	0	0.0223507	0.0314756	0.041848	0.0194735	0.0286017	0.0247366
Gene.225765.vcf	PIGT	FLK	777	8	0.00781927	0.659974	0	0.467933	0.691844	NA	0.532067	0.308156	NA	-0.881026	1.097	-0.741101	0.163364	0.818393	0.198969	0.84169	0.182011	0.802143	0.00143489	0.000418821	0	9.35347e-05	0.000511892	0.000312661	0.180625	0.182241	0.181286	0.552261	0.606443	0.442255
Gene.362654.vcf	HIVEP2		1758	3	0.0333063	-0.52602	0.539089	0.474681	0.289674	0.651063	0.526051	0.717724	0.352064	0.0628025	0	0	0.525067	NA	NA	0.495822	NA	NA	0.000254403	7.19873e-05	0.000173219	0.000130779	0	0	0.0194541	0.0462361	0.0147114	0.113208	0.113208	0.113208
Gene.114449.vcf	CD3EAP		578	3	0.0628025	0	0	0.518927	NA	NA	0.505596	NA	NA	-1.14957	-0.691013	0.664197	0.0806738	0.255486	0.695739	0.919326	0.744514	0.309131	0.000397767	0	0	0.000271138	0.000172696	0.000563017	0.113208	0.113208	0.113208	0.0338917	0.0459607	0.0684958
Gene.344877.vcf	GHR		441	3	0.284542	1.54829	-0.675598	0.567516	0.899566	0.223903	0.432484	0.100434	0.776601	-1.09496	0	0	0.176861	NA	NA	0.993368	NA	NA	0.00116952	0.00107753	0.00023412	8.39842e-05	0	0	0.318421	0.160919	0.409767	0	0	0
Gene.231215.vcf	PDGFRB	FLK	1457	8	0.350982	1.10234	1.36195	0.58099	0.813025	0.868508	0.41901	0.186975	0.131492	-0.990876	0	-1.44554	0.175883	NA	0.00418151	0.824117	NA	0.995818	0.000531825	0.000485175	0.00052891	0.000137804	0	4.6545e-05	0.229257	0.162707	0.267177	0.0470768	0.0413797	0.033316
Gene.433232.vcf	TLR6		510	5	0.351142	-0.0791116	0.268585	0.590863	0.43327	0.561798	0.409137	0.56683	0.438704	-1.09496	-1.08393	0	0.168169	0.170807	NA	0.983144	0.982919	NA	0.00151409	0.000802038	0.000508475	7.26216e-05	6.53595e-05	0	0.241829	0.153578	0.177482	0	-2.22045e-16	0
Gene.223488.vcf	PCDH15	FLK	1201	11	0.400421	0.717977	0.081933	0.601101	0.713171	0.476538	0.398899	0.286829	0.523462	-0.0325841	0.159565	0.521264	0.442564	0.509664	0.647236	0.557436	0.490336	0.352764	0.00127599	0.00050711	0.00037552	0.00072325	0.000390447	0.000467251	0.10037	0.0558308	0.0789874	0.116986	0.0685634	0.0756076
Gene.251880.vcf	DAPK1	FLK	1080	8	0.401986	-0.299454	1.51281	0.608361	0.326833	0.89858	0.391639	0.673167	0.10142	-0.881026	0	0	0.27065	NA	NA	0.810746	NA	NA	0.0014197	0.00068529	0.000748588	6.7293e-05	0	0	0.129266	0.0942699	0.0796851	0.0188679	0.0188679	0.0188679
Gene.244860.vcf	NRCAM	FLK	847	3	0.43705	0.880324	1.6155	0.617662	0.7587	0.914093	0.382338	0.2413	0.0859069	1.47225	0	0	0.875042	NA	NA	0.128457	NA	NA	0.000654005	0.000428556	0.000573453	0.000548654	0	0	0.1313	0.0662119	0.114236	0.339623	0.339623	0.339623
Gene.201724.vcf	CCRL2	FLK	869	4	0.437675	-0.353574	1.19603	0.624924	0.33825	0.840748	0.375177	0.664175	0.159252	0	-0.52602	0	NA	0.375116	NA	NA	0.667442	NA	0.000631263	0.000178789	0.000478233	0	0.000145631	0	0.222519	0.157505	0.199629	0.0508475	0.0508475	0.0508475
Gene.281950.vcf	NCOA6		1828	6	0.497708	0.223326	0.12319	0.634112	0.532298	0.496043	0.365888	0.467702	0.504357	-0.28956	1.04765	0	0.376954	0.791148	NA	0.632557	0.208852	NA	0.000448417	0.000266116	0.000128571	9.36592e-05	0.000213457	0	0.140113	0.277704	0.288432	0.174619	0.219781	0.200758
Gene.373029.vcf	HDAC9		659	3	0.528424	1.59405	-0.0289689	0.660792	0.911413	0.452773	0.339913	0.0891905	0.548031	0.528424	1.59405	-0.74452	0.656614	0.90793	0.192721	0.343989	0.0922706	0.807279	0.000466582	0.000729577	0.000318065	0.000466582	0.000729577	0.000372259	0.441156	0.272302	0.546335	0.434512	0.267599	0.532056
Gene.234222.vcf	CBFA2T3		310	4	0.566831	0.477049	0.441023	0.662988	0.626229	0.618804	0.337012	0.373972	0.381597	0	-1.08393	0	NA	0.172667	NA	NA	0.994857	NA	0.00188537	0.00176964	0.00174048	0	0.000107527	0	0.0197603	0.0332243	0.00380533	0	0	0
Gene.121540.vcf	CDH8		879	6	0.571536	-0.234476	1.74621	0.665896	0.367388	0.929959	0.334607	0.632914	0.0702425	0.493451	0.664197	0.393738	0.638129	0.689912	0.597307	0.362173	0.310088	0.402994	0.000662242	0.000420997	0.000575898	0.000639981	0.00037022	0.000600323	0.0317525	0.102838	0.0725475	0.0987977	0.142171	0.200964
Gene.40396.vcf	FAM208B	FLK	659	6	0.586492	0	-1.08393	0.6701	NA	0.109205	0.3299	NA	0.909698	-1.46392	0	0	0.00119474	NA	NA	0.998805	NA	NA	0.00129582	0	5.05817e-05	0.000121591	0	0	0.228026	0.224705	0.218346	0	0	0
Gene.372070.vcf	TXLNA		381	3	0.672277	-0.353574	0	0.692887	0.3796	NA	0.307113	0.636406	NA	-1.31038	0	0	0.0116643	NA	NA	0.988336	NA	NA	0.000884198	0.000407788	0	0.000295149	0	0	0.108999	0.0484041	0.156149	0.0132353	0.0132353	0.0132353
Gene.176851.vcf	C3	FLK	1113	5	0.719814	0.705821	0.301983	0.711471	0.69931	0.564813	0.288529	0.30069	0.435187	0	0	0	NA	NA	NA	NA	NA	NA	0.00128335	0.000547205	0.000665986				0.0780057	0.126883	0.138844
Gene.305388.vcf	HIVEP3		1190	5	0.796891	-1.08393	0	0.729659	0.140462	NA	0.278019	0.930136	NA	-1.45589	-1.08393	0	0.00915594	0.160318	NA	0.998856	0.972712	NA	0.000295967	2.80112e-05	0	6.22471e-05	2.80112e-05	0	0.200045	0.180476	0.193067	0	0	0
Gene.209960.vcf	C6		304	5	0.973116	-0.18789	-0.8912	0.782718	0.38213	0.150924	0.217584	0.619182	0.853015	-1.31366	0	-0.8912	0.0235342	NA	0.246466	0.984175	NA	0.823213	0.00224585	0.000602141	0.000215581	0.0003609	0	0.000215581	0.478711	0.373684	0.453385	0.0135872	0.0142176	0.0149625
Gene.303102.vcf	NOD2		410	4	0.996757	0.875491	1.99351	0.796698	0.759704	0.95647	0.203302	0.240296	0.0435305	0.381607	0	0	0.609567	NA	NA	0.405793	NA	NA	0.00169709	0.00158913	0.00226938	0.00069029	0	0	0.10396	0.0994739	0.0930174	0.150943	0.150943	0.150943
Gene.204238.vcf	CDH23	FLK	580	8	1.11846	0	0	0.816608	NA	NA	0.184	NA	NA	-1.10828	-0.755754	0.664197	0.0903017	0.20314	0.687324	0.909698	0.797484	0.315284	0.00176028	0	0	6.3857e-05	0.000686733	0.000561075	0.358929	0.358929	0.358929	0.120789	0.11094	0.144982
Gene.292200.vcf	LEPR	Pcadapt	909	9	1.22028	-0.470901	-1.44613	0.845585	0.274527	0.0369074	0.154415	0.725473	0.963093	1.74998	-0.353574	-0.741101	0.931886	0.29793	0.173017	0.0681136	0.70207	0.826983	0.00149372	0.000341842	7.46052e-05	0.00134842	0.000170921	0.000267258	0.665544	0.583465	0.647378	0.673001	0.615806	0.621988
Gene.271438.vcf	ITGA9		429	4	1.60059	0.441023	0.12319	0.909401	0.62015	0.505913	0.0906995	0.380251	0.494688	0.666852	-0.741101	0.12319	0.70635	0.21483	0.514104	0.297311	0.787154	0.490059	0.00195798	0.00125769	0.000547851	0.000770485	0.000566289	0.000547851	0.134076	0.106779	0.226718	0.146509	0.07084	0.0887653
Gene.163770.vcf	IL2RB		405	3	0	0	0	NA	NA	NA	NA	NA	NA	-1.33978	0	-1.08014	0.0128234	NA	0.155526	0.987177	NA	0.844474				0.000297026	0	8.81834e-05				0.0100152	0.00887902	0.00723701
Gene.305956.vcf	SEMA4C		373	3	0	-0.888201	0	NA	0.252209	NA	NA	0.747791	NA	-1.13477	-1.08221	0	0.0163551	0.157358	NA	0.983645	0.842642	NA	0	0.00018165	0	9.9295e-05	9.24471e-05	0	0.0175439	0.0175439	0.0175439	0	0	0
Gene.271698.vcf	CR2		627	3	0	-1.08393	0	NA	0.167889	NA	NA	0.989736	NA	-1.09496	0.539089	0	0.141448	0.646843	NA	0.932607	0.363533	NA	0	5.31632e-05	0	5.90702e-05	0.000485677	0	0	0	0	0.141006	0.161343	0.153942
Gene.428039.vcf	FREM1		1069	9	0	0	0	NA	NA	NA	NA	NA	NA	-0.995524	0.605618	0.12319	0.111589	0.671867	0.485543	0.888411	0.328133	0.514457				0.00074261	0.00126313	0.000219858				0.10666	0.152542	0.123409
Gene.221652.vcf	LAMA3		510	4	0	0.407219	1.097	NA	0.608379	0.807782	NA	0.395314	0.19445	-0.858312	0.741478	0.666189	0.165275	0.711931	0.691898	0.834725	0.288069	0.308303	0	0.000553894	0.000779883	0.000446353	0.00120867	0.00116872	0.215124	0.0582167	0.118028	0.111321	0.0427763	0.0797108
Gene.253885.vcf	C5AR1	FLK	1016	8	0	0	0	NA	NA	NA	NA	NA	NA	-0.668513	0.254313	0.830791	0.204545	0.544053	0.738843	0.795455	0.455947	0.261157				0.00114969	0.000486469	0.000348329				0.174314	0.13684	0.113836
Gene.621907.vcf	NLRC4		167	3	0	0	0	NA	NA	NA	NA	NA	NA	0.982668	-0.056595	1.51056	0.784435	0.422384	0.891567	0.215565	0.577916	0.108433				0.00584994	0.00248317	0.00483778				0.181633	0.316089	0.331532
Gene.281059.vcf	MICU1		446	3	0	-0.285169	0	NA	0.371285	NA	NA	0.628715	NA	0	0	0	NA	NA	NA	NA	NA	NA	0	0.0012458	0				0.117433	0.117433	0.117433
Gene.321579.vcf	IL17RA		1029	6	0	-1.05373	-1.08951	NA	0.143171	0.0616175	NA	0.857734	0.938383	0	-0.27951	1.44046	NA	0.367072	0.877591	NA	0.634473	0.122409	0	0.000293192	3.23939e-05	0	0.000348646	0.000443628	0.0862866	0.0903955	0.079096	0.266798	0.0783491	0.162802

## Sheet: abbreviations and highlights
table legend
Gene ID	genes putatively under balancing selection (Tajima’s D values for being in the the 95th percentile and/or being higher than 1.5 and/or having Tajima’s D value significantly higher than expected under neutrality, 2)  values being in 95th percentile of all values or close to this boundary in at lest two out of three genetic clusters)	genes putatively under directional or puryfying selection (Tajima’s D values being in the 5th percentile and/or lower than -1.5 in at least two of three genetic clusters and/or having Tajima’s D value significantly lower than expected under neutrality)
Orthologue name	ferret orthologue
FLK/pcadapt	genes with SNPs under selection acording to local adaptation tests (FLK or pcadapt)
n.sites	number of sites
n.biall	number of bialleleic SNPs
FL_TD_Syn	synonymous Tajima's D FL cluster	in the 95th percentile of all values	in the 5th percentile of all values	>1.5	<-1.5
CE_TD_Syn	synonymous Tajima's D CE cluster	in the 95th percentile of all values	in the 5th percentile of all values	>1.5	<-1.5
CZ_TD_Syn	synonymous Tajima's D CZ cluster	in the 95th percentile of all values	in the 5th percentile of all values	>1.5	<-1.5
Syn_less_FL	probablity that Tajima's D is lower than expected under neutrality	significantly different
Syn_less_CE	probablity that Tajima's D is lower than expected under neutrality	significantly different
Syn_less_CZ	probablity that Tajima's D is lower than expected under neutrality	significantly different
Syn_more_FL	probablity that Tajima's D is higher than expected under neutrality	significantly different
Syn_more_CE	probablity that Tajima's D is higher than expected under neutrality	significantly different
Syn_more_CZ	probablity that Tajima's D is higher than expected under neutrality	significantly different
FL_TD_NS	nonsynonymous Tajima's D FL cluster	in the 95th percentile of all values	in the 5th percentile of all values	>1.5	<-1.5
CE_TD_NS	nonsynonymous Tajima's D CE cluster	in the 95th percentile of all values	in the 5th percentile of all values	>1.5	<-1.5
CZ_TD_NS	nonsynonymous Tajima's D CZ cluster	in the 95th percentile of all values	in the 5th percentile of all values	>1.5	<-1.5
NS_less_FL	probablity that Tajima's D is lower than expected under neutrality	significantly different
NS_less_CE	probablity that Tajima's D is lower than expected under neutrality	significantly different
NS_less_CZ	probablity that Tajima's D is lower than expected under neutrality	significantly different
NS_more_FL	probablity that Tajima's D is higher than expected under neutrality	significantly different
NS_more_CE	probablity that Tajima's D is higher than expected under neutrality	significantly different
NS_more_CZ	probablity that Tajima's D is higher than expected under neutrality	significantly different
FL_pi_Syn	synonymous p FL cluster	in the 95th percentile of all values
CE_pi_Syn	synonymous p CE cluster	in the 95th percentile of all values
CZ_pi_Syn	synonymous p CZ cluster	in the 95th percentile of all values
FL_pi_NS	nonsynonymous p FL cluster	in the 95th percentile of all values
CE_pi_NS	nonsynonymous p CE cluster	in the 95th percentile of all values
CZ_pi_NS	nonsynonymous p CZ cluster	in the 95th percentile of all values
FST_FL_Syn	synonymous FST FL cluster
FST_CE_Syn	synonymous FST CE cluster
FST_CZ_Syn	synonymous FST CZ cluster
FST_FL_NS	nonsynonymous FST FL cluster
FST_CE_NS	nonsynonymous FST CE cluster
FST_CZ_NS	nonsynonymous FST CZ cluster
